# Supplementary material for: miR393 contributes to the embryogenic transition induced in vitro in Arabidopsis via the modification of the tissue sensitivity to auxin treatment
Source: Planta. 2016 Apr 4;244:231–43. doi: 10.1007/s00425-016-2505-7 (PMC4903112; doi:10.1007/s00425-016-2505-7)
Supplement: Supplementary file 4 — Supplementary material 4 (XLSX 9 kb) Table 1 Characterisation of the transgenic genotypes used in the study [file 425_2016_2505_MOESM4_ESM.xlsx]

## Sheet: Arkusz1
Name		Polymorphism site	Type	Effect	References
afb2-3	SALK_036667	promoter	T-DNA insertion	knock-down	-
tir1-1	-	-	substitution	knock-out	Ruegger et al. 1997
miR393a-1	-	up stream of promoter	transposon insertion	loss of function	Windels et al. 2014
miR393b-1	SALK_018966	up stream of promoter	T-DNA insertion	knock-out	Si Ammour et al. 2012
miR393a-1 miR393b-1	double mutant	up stream of promoters	transposon and T-DNA insertion	loss of fucntion and knock-out	Windels et al. 2014
dcl1-6		exon 19	T-DNA insertion	loss of function	-
dcl2-1 dcl3-1 dcl4-2	triple mutant	intron 9 of DCL2 (At3g03300); exon 7 of DCL3 (At3g43920); exon 23 of DCL4 (AT5G20320)	T-DNA insertions	-	-
pTIR1pro::EGFP	N65981
pAFB1pro::EGFP	N65982
pAFB2pro::EGFP	N65983
pAFB3pro::EGFP	N65984
