# Supplementary material for: miR393 contributes to the embryogenic transition induced in vitro in Arabidopsis via the modification of the tissue sensitivity to auxin treatment
Source: Planta. 2016 Apr 4;244:231–43. doi: 10.1007/s00425-016-2505-7 (PMC4903112; doi:10.1007/s00425-016-2505-7)
Supplement: Supplementary file 5 — Supplementary material 5 (XLSX 9 kb) Table 2 Primers used for qRT-PCR analysis [file 425_2016_2505_MOESM5_ESM.xlsx]

## Sheet: Arkusz1
Gene	Primer sequence 5'-3'
TIR1	FP: TGAGGAAACTAGAGATAAGGGACTGC
	RP: CACGGAACAAGAAGACATCCAAAGG
AFB1	FP: ACTTGTTGTCGGGCTGTGAGAG
	RP: CTCTGGAGGATGTTCATCAATGACTTC
AFB2	FP: CAAGTATGAAACAATGCGATCCCTTTG
	RP: TTCTTCCATCCGGTTATTATCATTCTCG
AFB3	FP: AAGGAATGCTCTATGTGTTGAATGGATG
	RP: AACCTTCTCTCTTTCATCTTCTTCATTCTG
At4g27090	FP: GTCGTTATCGTCGACGTTGTT
	RP: CCTCGATCAAAGCCTTCTTCT
