# Supplementary material for: miR393 contributes to the embryogenic transition induced in vitro in Arabidopsis via the modification of the tissue sensitivity to auxin treatment
Source: Planta. 2016 Apr 4;244:231–43. doi: 10.1007/s00425-016-2505-7 (PMC4903112; doi:10.1007/s00425-016-2505-7)
Supplement: Supplementary file 6 — Supplementary material 6 (XLSX 9 kb) Table 3 Primers used for miRNA detection [file 425_2016_2505_MOESM6_ESM.xlsx]

## Sheet: Arkusz1
Primer name	Primer sequence 5'-3'		Primer name	Primer sequence 5'-3'
RT-primer for miR393	GTTGGCTCTGGTGCAGGGTCCGAGGTATTCGCACCAGAGCCAACGGATCA		RT-primer for miR393	GTTGGCTCTGGTGCAGGGTCCGAGGTATTCGCACCAGAGCCAACGGATCA
miR393 FP for Real Time-qPCR	CCGCTAGTCCAAAGGGATCGCAT		miR393 FP for Real Time-qPCR	CCGCTAGTCCAAAGGGATCGCAT
miR393 RP for Real Time-qPCR	GTGCAGGGTCCGAGGT		miR393 RP for Real Time-qPCR	GTGCAGGGTCCGAGGT
pri-miR393a FP	GCTTGGTTTTGGATCATGCTATCTCTT		At4g27090 FP	GTCGTTATCGTCGACGTTGTT
pri-miR393a RP	CGGAATCTTAAAGCCAGCAAAG		At4g27090 RP	CCTCGATCAAAGCCTTCTTCT
pri-miR393b FP	AGGGATCGCATTGATCCTAA
pri-miR393b RP	CGCATGATCCGGAAAAGTAA
PP2A At1g13320 FP	TAGATCGCTCGGAACTTGGAAA
PP2A At1g13320 RP	CCTCACCAAAACTCAAATCACTCC
Actin At3g18780 FP	GAGAGATTCAGATGCCCAGAAGT
Actin At3g18780 RP	TGGATTCCAGCAGCTTCCA
GAPDH At1g13440 FP	TTGGTGACAACAGGTCAAGCA
GAPDH At1g13440 RP	AAACTTGTCGCTCAATGCAATC
EF1-alpha At1g07930 FP	TGAGCACGCTCTTCTTGCTTTCA
EF1-alpha At1g07930 RP	GGTGGTGGCATCCATCTTGTTACA
At4g27090 FP	GTCGTTATCGTCGACGTTGTT
At4g27090 RP	CCTCGATCAAAGCCTTCTTCT
